# Supplementary material for: Incidence of Isolated Biliary Atresia during the COVID Lockdown in Europe: Results from a Collaborative Project by RARE-Liver
Source: J Clin Med. 2023 Jan 18;12(3):775. doi: 10.3390/jcm12030775 (PMC9918263; doi:10.3390/jcm12030775)
Supplement: Supplementary file 1 [file jcm-12-00775-s001.zip]

Archive with 1 entries (1 files):
- jcm-2127425-supplementary.pdf
